# Supplementary material for: Mitochondrial Peptide Humanin Facilitates Chemoresistance in Glioblastoma Cells
Source: Cancers (Basel). 2023 Aug 11;15(16):4061. doi: 10.3390/cancers15164061 (PMC10452904; doi:10.3390/cancers15164061)
Supplement: Supplementary file 1 [file cancers-15-04061-s001.zip]

Archive with 1 entries (1 files):
- cancers-2516190-supplementary.pdf
